# Supplementary material for: Preparation of Cobalt–Nitrogen Co-Doped Carbon Nanotubes for Activated Peroxymonosulfate Degradation of Carbamazepine
Source: Molecules. 2024 Mar 28;29(7):1525. doi: 10.3390/molecules29071525 (PMC11013098; doi:10.3390/molecules29071525)
Supplement: Supplementary file 1 [file molecules-29-01525-s001.zip]

Archive with 1 entries (1 files):
- molecules-2914458-supplementary.pdf
